# Supplementary material for: Community-Based Exercise and Lifestyle Program Improves Health Outcomes in Older Adults with Type 2 Diabetes
Source: Int J Environ Res Public Health. 2021 Jun 7;18(11):6147. doi: 10.3390/ijerph18116147 (PMC8200982; doi:10.3390/ijerph18116147)
Supplement: Supplementary file 1 [file ijerph-18-06147-s001.zip]

Archive with 5 entries (4 files):
- IJERPH Supp figure 1 - Pre_Post evaluation survey
- IJERPH Supp table1.pdf
- __MACOSX/
- __MACOSX/._IJERPH Supp figure 1 - Pre_Post evaluation survey
- __MACOSX/._IJERPH Supp table1.docx
